# Supplementary material for: Germline ATM variants predispose to melanoma: a joint analysis across the GenoMEL and MelaNostrum consortia
Source: Genet Med. 2021 Jul 14;23(11):2087–95. doi: 10.1038/s41436-021-01240-8 (PMC8553617; doi:10.1038/s41436-021-01240-8)
Supplement: Supplementary file 2 — Supplementary tableS2 [file 41436_2021_1240_MOESM2_ESM.xlsx]

## Sheet: Sheet1
Table S2. Cases in the study cohort with variants of uncertain significance
Center	ID	Selection criteria	Nucleotide base change	Amino Acid Change	Effect of the variant	dbSNP	N positive/N sequenced	Co-segregation	Total number of melanomas (confirmed)	Personal, history of other cancers	Fam history of other cancers
NCI-USA	NCI_6	F	c.9031A>G	p.Met3011Val	missense	rs372795527	2/2	Yes	2	NO	CRC, SCC, PrC
NCI-USA	NCI_7	F	c.5639C>T	p.Thr1880Met	missense	rs587780628	1/1		1
NCI-USA	NCI_8	F	c.7187C>G	p.Thr2396Ser	missense	rs370559102	2/3	Partial	1	NO
NCI-USA	NCI_9	F	c.7390T>C	p.Cys2464Arg	missense	rs55801750	1/3	Partial	1	NO	BCC
NCI-USA	NCI_10	F	c.1229T>C	p.Val410Ala	missense	rs56128736	1/5	Partial	1	Leiomyosarcoma (Ileum)	Glioblastoma
NCI-USA	NCI_11	F	c.9008A>G	p.Asn3003Ser	missense	rs144636562	3/3	Yes	3	BCC	PC, BCC
NCI-USA	NCI_12	S	c.1229T>C	p.Val410Ala	missense	rs56128736	1/1	n.a	1
NCI-USA	NCI_13	S	c.1229T>C	p.Val410Ala	missense	rs56128736	1/1	n.a	1
NCI-USA	NCI_14	S	c.5009C>T	p.Ala1670Val	missense	rs375131360	1/1	n.a	1
NCI-USA	NCI_15	S	c.1229T>C	p.Val410Ala	missense	rs56128736	1/1	n.a	1
NCI-USA	NCI_16	S	c.3925G>A	p.Ala1309Thr	missense	rs149711770	1/1	n.a	1
NCI-USA	NCI_17	S	c.1229T>C	p.Val410Ala	missense	rs56128736	1/1	n.a	1
NCI-USA	NCI_18	S	c.4424A>G	p.Tyr1475Cys	missense	rs34640941	1/1	n.a	1
NCI-USA	NCI_19	S	c.425G>A	p.Ser142Asn	missense	rs755618506	1/1	n.a	1
NCI-USA	NCI_20	S	c.6067G>A	p.Gly2023Arg	missense	rs11212587	1/1	n.a	1
NCI-USA	NCI_21	S	c.1229T>C	p.Val410Ala	missense	rs56128736	1/1	n.a	1
NCI-USA	NCI_22	S	c.1744T>C	p.Phe582Leu	missense	rs2235006	1/1	n.a	1
NCI-USA	NCI_23	S	c.1229T>C	p.Val410Ala	missense	rs56128736	1/1	n.a	1
NCI-USA	NCI_24	S	c.4673C>T	p.Thr1558Met	missense	rs587781712	1/1	n.a	1
NCI-USA	NCI_25	S	c.1132A>G	p.Ser378Gly	missense	rs587779811	1/1	n.a	1
NCI-USA	NCI_26	S	c.4362A>C	p.Lys1454Asn	missense	rs148993589	1/1	n.a	1
NCI-USA	NCI_27	S	c.3925G>A	p.Ala1309Thr	missense	rs149711770	1/1	n.a	1
NCI-USA	NCI_28	S	c.4768C>T	p.Leu1590Phe	missense	rs35962982	1/1	n.a	1
NCI-USA	NCI_29	S	c.2655A>T	p.Leu885Phe	missense	rs730881351	1/1	n.a	1
NCI-USA	NCI_30	S	c.1703G>T	p.Arg568Ile	missense	rs200381392	1/1	n.a	1
NCI-USA	NCI_30	S	c.6067G>A	p.Gly2023Arg	missense	rs11212587	1/1	n.a
NCI-USA	NCI_31	S	c.2333A>G	p.Asn778Ser	missense	rs587779820	1/1	n.a	1
NCI-USA	NCI_31	S	c.7187C>G	p.Thr2396Ser	missense	rs370559102	1/1	n.a
NCI-USA	NCI_32	S	c.6250T>G	p.Leu2084Val	missense		1/1	n.a	1
NCI-USA	NCI_33	S	c.6067G>A	p.Gly2023Arg	missense	rs11212587	1/1	n.a	1
NCI-USA	NCI_34	S	c.8187A>C	p.Gln2729His	missense	rs587781946	1/1	n.a	1
NCI-USA	NCI_35	S	c.1229T>C	p.Val410Ala	missense	rs56128736	1/1	n.a	1
NCI-USA	NCI_36	S	c.5890A>G	p.Lys1964Glu	missense	rs201963507	1/1	n.a	1
NCI-USA	NCI_37	S	c.5009C>T	p.Ala1670Val	missense	rs375131360	1/1	n.a	1
NCI-USA	NCI_38	S	c.3925G>A	p.Ala1309Thr	missense	rs149711770	1/1	n.a	1
NCI-USA	NCI_39	S	c.6919C>T	p.Leu2307Phe	missense	rs56009889	1/1	n.a	1
NCI-USA	NCI_40	S	c.4424A>G	p.Tyr1475Cys	missense	rs34640941	1/1	n.a	1
NCI-USA	NCI_41	S	c.133C>T	p.Arg45Trp	missense	rs3218684	1/1	n.a	1
NCI-USA	NCI_42	S	c.6919C>T	p.Leu2307Phe	missense	rs56009889	1/1	n.a	1
NCI-USA	NCI_43	S	c.1229T>C	p.Val410Ala	missense	rs56128736	1/1	n.a	1
NCI-USA	NCI_43	S	c.4066A>G	p.Asn1356Asp	missense	rs147600485	1/1	n.a
NCI-USA	NCI_44	S	c.6900G>C	p.Trp2300Cys	missense		1/1	n.a	1
NCI-USA	NCI_45	S	c.6067G>A	p.Gly2023Arg	missense	rs11212587	1/1	n.a	1
NCI-USA	NCI_46	S	c.370A>G	p.Ile124Val	missense	rs148590073	1/1	n.a	1
NCI-USA	NCI_47	S	c.1229T>C	p.Val410Ala	missense	rs56128736	1/1	n.a	1
NCI-USA	NCI_48	S	c.4082A>G	p.Gln1361Arg	missense	rs141921797	1/1	n.a	1
NCI-USA	NCI_48	S	c.7690G>T	p.Ala2564Ser	missense		1/1	n.a
NCI-USA	NCI_48	S	c.7691C>G	p.Ala2564Gly	missense	rs775295535	1/1	n.a
NCI-USA	NCI_49	S	c.4424A>G	p.Tyr1475Cys	missense	rs34640941	1/1	n.a	1
NCI-USA	NCI_50	S	c.2741A>G	p.Asn914Ser	missense	rs141947469	1/1	n.a	1
NCI-USA	NCI_50	S	c.712A>G	p.Ile238Val	missense	rs754275014	1/1	n.a
NCI-USA	NCI_51	S	c.998C>T	p.Ser333Phe	missense	rs28904919	1/1	n.a	1
NCI-USA	NCI_52	S	c.4324T>C	p.Tyr1442His	missense	rs201666889	1/1	n.a	1
NCI-USA	NCI_53	S	c.1073A>G	p.Asn358Ser	missense	rs149636614	1/1	n.a	1
NCI-USA	NCI_54	S	c.544G>C	p.Val182Leu	missense	rs3218707	1/1	n.a	1
NCI-USA	NCI_54	S	c.8560C>T	p.Arg2854Cys	missense	rs201958469	1/1	n.a
NCI-USA	NCI_55	S	c.4768C>T	p.Leu1590Phe	missense	rs35962982	1/1	n.a	1
NCI-USA	NCI_56	S	c.5975A>C	p.Lys1992Thr	missense	rs150757822	1/1	n.a	1
NCI-USA	NCI_57	S	c.6067G>A	p.Gly2023Arg	missense	rs11212587	1/1	n.a	1
UNIGE-Italy	UNIGE_1	F	c.544G>C	p.Val182Leu	missense	rs3218707			1	lung	NO
UNIGE-Italy	UNIGE_2	S	c.3122C>T	p.Ala1041Val	missense		1/1	n.a	1	NO	PC
UNIGE-Italy	UNIGE_3	F	c.1595G>A	p.Cys532Tyr	missense	rs35963548	2/2	Yes	2	NO	BC
UNIGE-Italy	UNIGE_5	F	c.3392T>G	p.Met1131Arg	missense				1	NO	NO
UNIGE-Italy	UNIGE_5	F	c.905C>T	p.Ala302Val	missense	rs778442248			1	NO
UNIGE-Italy	UNIGE_6	F	c.1229T>C	p.Val410Ala	missense	rs56128736	2/2	Yes	1	NO
UNIGE-Italy	UNIGE_7	MPM	c.544G>C	p.Val182Leu	missense	rs3218707		n.a	2	NO
UNIGE-Italy	UNIGE_8	F	c.3119T>C	p.Met1040Thr	missense				2	SCC	NO
UNIGE-Italy	UNIGE_9	MPM	c.4424A>G	p.Tyr1475Cys	missense	rs34640941		n.a	2	NO	BC, KC, PC
UNIGE-Italy	UNIGE_10	F	c.1073A>T	p.Asn358Ile	missense				1	endometrial	NO
UNIGE-Italy	UNIGE_11	F	c.2553T>G	p.Asp851Glu	missense	.			1	BC	BC
UNIGE-Italy	UNIGE_12	MPM	c.6067G>A	p.Gly2023Arg	missense	rs11212587		n.a	10	BCC	NO
UNIGE-Italy	UNIGE_13	F	c.8920C>A	p.Pro2974Thr	missense				1	mesothelioma	mesothelioma
UNIGE-Italy	UNIGE_14	F	c.5003T>A	p.Leu1668Gln	missense				4	BCC	NO
UNIGE-Italy	UNIGE_15	F	c.1744T>C	p.Phe582Leu	missense	rs2235006			2	NO
UNIGE-Italy	UNIGE_16	MPM	c.5048T>C	p.Phe1683Ser	missense			n.a	2	NO
UNIGE-Italy	UNIGE_16	MPM	c.6746A>G	p.Asp2249Gly	missense			n.a
UNIGE-Italy	UNIGE_16	MPM	c.775C>T	p.Leu259Phe	missense			n.a
UNIGE-Italy	UNIGE_17	F	c.8617G>A	p.Val2873Ile	missense	rs730881327	1/1		2	PrC	NO
UNIGE-Italy	UNIGE_18	F	c.3704C>T	p.Pro1235Leu	missense	.			1	NO	CRC
UNIGE-Italy	UNIGE_18	F	c.4049C>T	p.Thr1350Met	missense	rs587781785			1
UNIGE-Italy	UNIGE_19	F	c.3154G>C	p.Ala1052Pro	missense				1	LH_PC	NO
UNIGE-Italy	UNIGE_20	MPM	c.1744T>C	p.Phe582Leu	missense	rs2235006		n.a	3	NO
UNIGE-Italy	UNIGE_20	MPM	c.544G>C	p.Val182Leu	missense	rs3218707		n.a
UNIGE-Italy	UNIGE_21	F	c.1055T>A	p.Ile352Asn	missense				1	NO
UNIGE-Italy	UNIGE_23	F	c.1601C>G	p.Pro534Arg	missense	rs587782212			2	NO
UNIGE-Italy	UNIGE_25	S	c.2476A>C	p.Ile826Leu	missense	rs587782397	1/1	n.a	1	NO
UNIGE-Italy	UNIGE_26	F	c.4060C>A	p.Pro1354Thr	missense	rs145119475	1/2	No	1	NO	PC
UNIGE-Italy	UNIGE_27	F	c.3094A>G	p.Arg1032Gly	missense				2	NO	NO
UNIGE-Italy	UNIGE_27	F	c.7844A>G	p.Gln2615Arg	missense				1
UNIGE-Italy	UNIGE_28	S	c.4306C>T	p.His1436Tyr	missense	rs544891616	1/1	n.a	1	NO	KC
UNIGE-Italy	UNIGE_29	S	c.3113T>C	p.Val1038Ala	missense		1/1	n.a	1	BCC
UNIGE-Italy	UNIGE_30	S	c.4784A>G	p.Asn1595Ser	missense	rs777812804	1/1	n.a	1	ovarian teratoma
UNIGE-Italy	UNIGE_31	F	c.1229T>C	p.Val410Ala	missense	rs56128736			1	NO	NO
UNIGE-Italy	UNIGE_31	F	c.3674A>G	p.Gln1225Arg	missense	.			1
UNIGE-Italy	UNIGE_32	F	c.998C>T	p.Ser333Phe	missense	rs28904919			2	NO	NO
UNIGE-Italy	UNIGE_33	F	c.1009C>T	p.Arg337Cys	missense	rs138398778			2	PrC
UNIGE-Italy	UNIGE_34	F	c.8557A>G	p.Thr2853Ala	missense	.			1	NO	mesothelioma
UNIGE-Italy	UNIGE_35	F	c.3925G>A	p.Ala1309Thr	missense	rs149711770			1	NO	NO
UNIGE-Italy	UNIGE_36	F	c.3934A>G	p.Arg1312Gly	missense	rs864622137			2	NO	lung
UNIGE-Italy	UNIGE_38	F	c.2564T>C	p.Met855Thr	missense	rs587779824			2	bcc	NO
UNIGE-Italy	UNIGE_41	F	c.4703A>G	p.His1568Arg	missense	rs368830730			5	BC
UNIGE-Italy	UNIGE_42	F	c.1516G>T	p.Gly506Cys	missense	rs587779816			1	NO	oncocytoma, PrC
UNIGE-Italy	UNIGE_43	F	c.7740A>C	p.Arg2580Ser	missense	rs199915459			5	NO	lymphoma
UNIGE-Italy	UNIGE_44	F	c.5750G>C	p.Arg1917Thr	missense	rs377289524			2	NO
UNIGE-Italy	UNIGE_45	F	c.1910A>G	p.Gln637Arg	missense	.			2	NO	NO
UNIGE-Italy	UNIGE_46	F	c.2289T>A	p.Phe763Leu	missense	rs34231402			1	BCC	NO
UNIGE-Italy	UNIGE_48	F	c.5750G>C	p.Arg1917Thr	missense	rs377289524	3/3	Yes	1	NO	bladder, CRC, PrC
UNIGE-Italy	UNIGE_49	F	c.5750G>C	p.Arg1917Thr	missense	rs377289524	3/3	Yes	1	bladder_PrC_CRC	NO
UNIGE-Italy	UNIGE_50	F	c.1744T>C	p.Phe582Leu	missense	rs2235006			1	NO	NO
UNIGE-Italy	UNIGE_50	F	c.1744T>C	p.Phe582Leu	missense	rs2235006			1
UNIGE-Italy	UNIGE_51	F	c.3709A>T	p.Ile1237Phe	missense				2	NO	NO
UNIGE-Italy	UNIGE_52	F	c.2932T>C	p.Ser978Pro	missense	rs139552233			2	NO	NO
QIMR Berghofer - Australia	QIMR_2	F	c.8187A>C	p.Gln2729His	missense	rs587781946	1/1		1_1	NO	melanoma, BC, lung
QIMR Berghofer - Australia	QIMR_3	F	c.5975A>C	p.Lys1992Thr	missense	rs150757822	2/2	Yes	1	NO	Lung, medullolastoma
QIMR Berghofer - Australia	QIMR_5	F	c.2071G>C	p.Asp691His	missense	rs762394404	2/2	Yes			pituitary tumor
QIMR Berghofer - Australia	QIMR_6	F	c.3905G>T	p.Gly1302Val	missense	rs761673223
QIMR Berghofer - Australia	QIMR_6	F	c.4880A>G	p.Gln1627Arg	missense
QIMR Berghofer - Australia	QIMR_8	F	c.8622G>C	p.Gln2874His	missense		4/4	Yes	2	NO	NO
QIMR Berghofer - Australia	QIMR_9	F	c.1229T>C	p.Val410Ala	missense	rs56128736	1/3	No	2	NO	NO
QIMR Berghofer - Australia	QIMR_9	F	c.4066A>G	p.Asn1356Asp	missense	rs147600485	1/3	No
QIMR Berghofer - Australia	QIMR_10	F	c.6067G>A	p.Gly2023Arg	missense	rs11212587				PrC	AML
QIMR Berghofer - Australia	QIMR_11	F	c.4424A>G	p.Tyr1475Cys	missense	rs34640941	2/3	Partial	2	BC_lymphoma	fibroxanthoma, BC, Lymphoma, myeloma
QIMR Berghofer - Australia	QIMR_12	F	c.5278A>G	p.Met1760Val	missense	rs151327241	4/4	Yes	1	PrC_lymphoma	PrC, PC, penis
QIMR Berghofer - Australia	QIMR_13	MPM	c.7618G>A	p.Val2540Ile	missense	rs35203200	1/1	n.a	5	NO
QIMR Berghofer - Australia	QIMR_14	F	c.998C>T	p.Ser333Phe	missense	rs28904919	1/1		1	NO
QIMR Berghofer - Australia	QIMR_15	F	c.670A>G	p.Lys224Glu	missense	rs145053092	1/1		12	Endometrial	melanoma, CRC, mesothelioma
QIMR Berghofer - Australia	QIMR_17	F	c.2159G>A	p.Arg720His	missense	rs55830714	1/2	Partial			nmsc, bladder, lymphoma
NCI-USA/MelaNostrum	NCI-Mel_1	F	c.5227A>G	p.Thr1743Ala	missense	rs758924620	2/2	Yes	1	NO	NO
NCI-USA/MelaNostrum	NCI-Mel_2	F	c.544G>C	p.Val182Leu	missense	rs3218707	2/2	Yes	2	NO	NO
NCI-USA/MelaNostrum	NCI-Mel_2	F	c.8560C>T	p.Arg2854Cys	missense	rs201958469	2/2	Yes
NCI-USA/MelaNostrum	NCI-Mel_3	F	c.4802G>A	p.Ser1601Asn	missense	rs587782506	1/1		2	NO	NO
NCI-USA/MelaNostrum	NCI-Mel_4	F	c.1744T>C	p.Phe582Leu	missense	rs2235006	2/2	Yes	1	NO	NO
NCI-USA/MelaNostrum	NCI-Mel_5	F	c.7187C>G	p.Thr2396Ser	missense	rs370559102	1/1		1	NO	NO
NCI-USA/MelaNostrum	NCI-Mel_6	F	c.838A>G	p.Ile280Val	missense	rs764048041	2/2	YES	1	NO	NO
NCI-USA/MelaNostrum	NCI-Mel_7	F	c.544G>C	p.Val182Leu	missense	rs3218707	2/2	Yes	1	NO	NO
NCI-USA/MelaNostrum	NCI-Mel_8	F	c.5897G>A	p.Ser1966Asn	missense		3/3	Yes	1	NO	NO
NCI-USA/MelaNostrum	NCI-Mel_9	F	c.1744T>C	p.Phe582Leu	missense	rs2235006	2/2	Yes	1	NO	NO
NCI-USA/MelaNostrum	NCI-Mel_10	F	c.998C>T	p.Ser333Phe	missense	rs28904919	2/2	Yes	1	NO	NO
NCI-USA/MelaNostrum	NCI-Mel_11	F	c.1744T>C	p.Phe582Leu	missense	rs2235006	2/2	Yes	1	NO	NO
NCI-USA/MelaNostrum	NCI-Mel_12	F	c.8734A>G	p.Arg2912Gly	missense	rs376676328	2/2	Yes	1	NO	NO
NCI-USA/MelaNostrum	NCI-Mel_13	F	c.4709T>C	p.Val1570Ala	missense	rs140856217	2/2	Yes	1	NO	NO
NCI-USA/MelaNostrum	NCI-Mel_14	F	c.6820G>A	p.Ala2274Thr	missense	rs567060474	2/2	Yes	1	NO	NO
NCI-USA/MelaNostrum	NCI-Mel_15	F	c.7592T>C	p.Met2531Thr	missense	rs587781365	2/2	Yes	1	NO	NO
NCI-USA/MelaNostrum	NCI-Mel_16	F	c.4703A>G	p.His1568Arg	missense	rs368830730	2/2	Yes	1	NO	NO
NCI-USA/MelaNostrum	NCI-Mel_16	F	c.7340T>G	p.Leu2447Trp	missense		2/2	Yes
NCI-USA/MelaNostrum	NCI-Mel_17	F	c.295A>G	p.Ser99Gly	missense	rs137882485	2/2	Yes	1	NO	NO
NCI-USA/MelaNostrum	NCI-Mel_18	F	c.544G>C	p.Val182Leu	missense	rs3218707	2/2	Yes	1	NO	NO
OUH-Norway	OUH_1	MPM	c.5273A>C	p.Asp1758Ala	missense		1/1	n.a	2	NO
OUH-Norway	OUH_2	MPM	c.4324T>C	p.Tyr1442His	missense	rs201666889	1/1	n.a	5	NO
OUH-Norway	OUH_3	MPM	c.7174C>T	p.Arg2392Trp	missense	rs149827260	1/1	n.a	3	NO
OUH-Norway	OUH_4	MPM	c.4801A>G	p.Ser1601Gly	missense	rs876660520	1/1	n.a	4	nmsc
OUH-Norway	OUH_5	MPM	c.4324T>C	p.Tyr1442His	missense	rs201666889	1/1	n.a	1	lung
OUH-Norway	OUH_6	MPM	c.4324T>C	p.Tyr1442His	missense	rs201666889	1/1	n.a	1	NO
OUH-Norway	OUH_7	MPM	c.3304G>C	p.Gly1102Arg	missense	rs147557621	1/1	n.a	3	meningioma
OUH-Norway	OUH_9	MPM	c.6067G>A	p.Gly2023Arg	missense	rs11212587	1/1	n.a	2	NO
OUH-Norway	OUH_10	MPM	c.370A>G	p.Ile124Val	missense	rs148590073	1/1	n.a	2	BC
OUH-Norway	OUH_11	MPM	c.1229T>C	p.Val410Ala	missense	rs56128736	1/1	n.a	2	PrC
OUH-Norway	OUH_12	MPM	c.1229T>C	p.Val410Ala	missense	rs56128736	1/1	n.a	7	NO
OUH-Norway	OUH_14	MPM	c.1229T>C	p.Val410Ala	missense	rs56128736	1/1	n.a	3	NO
Sanger-UK	Sanger_1	F	c.1229T>C	p.Val410Ala	missense	rs56128736
Sanger-UK	Sanger_2	F	c.7390T>C	p.Cys2464Arg	missense	rs55801750
Sanger-UK	Sanger_3	F	c.6067G>A	p.Gly2023Arg	missense	rs11212587
Sanger-UK	Sanger_4	F	c.2932T>C	p.Ser978Pro	missense	rs139552233
Sanger-UK	Sanger_4	F	c.6025T>C	p.Tyr2009His	missense	rs199586999
Sanger-UK	Sanger_5	F	c.4424A>G	p.Tyr1475Cys	missense	rs34640941
Sanger-UK	Sanger_8	F	c.2689T>A	p.Phe897Ile	missense	rs147122522	1/5	No	1	NO	NO
H. Bichat - France	Bichat_1	F	c.3016A>G	p.Met1006Val	missense	rs139893395			1	multiple BCC
H. Bichat - France	Bichat_2	F	c.8156G>A	p.Arg2719His	missense	rs55982963			1	NO
H. Bichat - France	Bichat_4	MPM	c.2051A>G	p.Gln684Arg	missense	rs772393149	1/1	n.a	2	NO
H. Bichat - France	Bichat_5	F	c.1744T>C	p.Phe582Leu	missense	rs2235006			2	NO
H. Bichat - France	Bichat_6	F	c.5888A>G	p.Asp1963Gly	missense				1	NO	PC
H. Bichat - France	Bichat_8	F	c.8615A>C	p.His2872Pro	missense		2/2	Yes	1	NO	PC
H. Bichat - France	Bichat_9	F	c.1661C>T	p.Thr554Met	missense	rs1060501694			3	BC	PC
H. Bichat - France	Bichat_10	F	c.6067G>A	p.Gly2023Arg	missense	rs11212587			2	NO
H. Bichat - France	Bichat_11	MPM	c.6067G>A	p.Gly2023Arg	missense	rs11212587		n.a	4	KC
H. Bichat - France	Bichat_12	F	c.4856G>A	p.Arg1619Lys	missense	rs730881393	2/2	Yes	3
H. Bichat - France	Bichat_13	MPM	c.5975A>C	p.Lys1992Thr	missense	rs150757822		n.a	4	NO
MGH-USA	MGH_1	F	c.7475T>G	p.Leu2492Arg	missense	rs56399857	1/1
MGH-USA	MGH_2	F	c.4468A>G	p.Ser1490Gly	missense	rs876658711	1/1		1
MGH-USA	MGH_3	F	c.7475T>G	p.Leu2492Arg	missense	rs56399857	1/1		1
MGH-USA	MGH_4	F	c.1579T>C	p.Phe527Leu	missense	rs864622262	1/1		1
MGH-USA	MGH_5	F	c.6919C>T	p.Leu2307Phe	missense	rs56009889	1/1		1
MGH-USA	MGH_6	F	c.5882A>G	p.Tyr1961Cys	missense	rs56399311	1/1		1	THYROID
MGH-USA	MGH_7	F	c.5821G>C	p.Val1941Leu	missense	rs147187700	1/1		3	BC
MGH-USA	MGH_8	F	c.5825C>T	p.Ala1942Val	missense	rs730881394	1/1		5
MGH-USA	MGH_9	F	c.1888G>A	p.Val630Met	missense	rs148191382	1/1		5	glioblastoma
KI-Sweden	KI_1	F	c.1368A>C	p.Leu456Phe	missense		1/2	Partial	1	NO	Stomach, cervix
KI-Sweden	KI_2	F	c.6067G>A	p.Gly2023Arg	missense	rs11212587	2/2	Yes	1	NO	Urothelial, SCC
KI-Sweden	KI_3	F	c.1368A>C	p.Leu456Phe	missense		1/1		1	NO	BC
KI-Sweden	KI_4	F	c.6127G>A	p.Gly2043Ser	missense	rs767939328	1/2	Partial	1	NO	Urothelial
KI-Sweden	KI_5	F	c.1368A>C	p.Leu456Phe	missense		1/1		1	NO	NO
KI-Sweden	KI_5	F	c.5988A>T	p.Glu1996Asp	missense		1/1
KI-Sweden	KI_6	F	c.4362A>C	p.Lys1454Asn	missense	rs148993589	1/2	Partial	1	NO	rhabdomyosarcoma, brain
LUMC, NL	LUMC_1	F	c.998C>T	p.Ser333Phe	missense	rs28904919	2/4	Partial	1	NO	NO
Abbreviations: F= familial melanoma, MPM= multiple primary melanoma, S= sporadic, BCC= basal cell carcinoma, SCC= squamous cell carcinoma, nmsc= non-melanoma skin cancer, HL= Hodgkin lymphoma, PC= pancreatic cancer, CRC= colorectal cancer, PrC= prostate cancer, BC= breast cancer, KC= kidney cancer
n.a.=not available; Missing information is shown as empty cells
