# Supplementary material for: Germline ATM variants predispose to melanoma: a joint analysis across the GenoMEL and MelaNostrum consortia
Source: Genet Med. 2021 Jul 14;23(11):2087–95. doi: 10.1038/s41436-021-01240-8 (PMC8553617; doi:10.1038/s41436-021-01240-8)
Supplement: Supplementary file 3 — Supplementary tableS3 [file 41436_2021_1240_MOESM3_ESM.xlsx]

## Sheet: Sheet1
Table S3. Overview of ATM LOF variants and VUS found in the study cohort and prediction of pathogenicity by in-silico tools
Nucleotide base change	Amino Acid Change	Effect of the variant	dbSNP	Exon	Present in GnomAD	Present in GnomAD NFE	Present in LOVD	Variant found in AT patients	Found in cancer patients	Comments	References	Align GVGD Output Library - GCS ATM Depth - Human to Sea Urchin C25 <-> most likely to interfere with fucntion C0 <-> least likely			CADD phred	REVEL	Polyphen2 HDIV prediction	Polyphen2 HVAR prediction	FATHMM_pred	FATHMM	SIFT Score	SIFT prediction	MutationAssessor	MutationAssessor functional impact	HGMD_CLASS	HGMD_PHEN		GERP++RS	MutationTaster Prediction		MutationTaster Score	Meta SVM	MetaSVM Pred	Meta LR	MetaLR Pred
												GV	GD	Prediction
c.133C>T	p.Arg45Trp	Missense	rs3218684	3	X	X						56.64	95.78	Class C25	28.9	0.095	probably damaging		CANCER	-1.38	0.01	DAMAGING	2.135	medium				3.16	D		2.135	-0.733	T	0.165	T
c.295A>G	p.Ser99Gly	Missense	rs137882485	4	X	X						211.47	29.38	Class C0	23.3	0.296	probably damaging	probably damaging	CANCER	-0.97	0.14	TOLERATED	2.455	medium	DM?	Breast Cancer	0.000181/22	6.07	D	Disease causing	2.455	-0.402	T	0.365	T
c.370A>G	p.Ile124Val	Missense	rs148590073	5	X	X				found in an AT patient who also had two other pathogenic variants	PMID: 12552559	29.61	0	Class C0	0.491	0.04	benign	benign	CANCER	-1.51	1	TOLERATED	-1.43	neutral				0.39	N		-1.43	-0.993	T	0.043	T
c.425G>A	p.Ser142Asn	Missense	rs755618506	5	X	X						111.67	39.34	Class C0	24.5	0.296	probably damaging		CANCER	-0.97	0.12	TOLERATED	2.545	medium				5.62	D		2.545	-0.379	T	0.397	T
c.544G>C	p.Val182Leu	Missense	rs3218707	6	X	X						49.94	4.86	Class C0	12.39	0.039	benign	benign	CANCER	-1.22	0.22	TOLERATED	0.805	low	DM?	Breast Cancer	0.00293/356	3.14	N	Polymorphism	0.805	-1.004	T	0.006	T
c.670A>G	p.Lys224Glu	Missense	rs145053092	7	X	X	X	X		found in one compound heterozygous AT patient (670A>G/668delG)	PMID: 10817650	26	44	Class C15	23.5	0.205	probably damaging	possibly damaging	CANCER	-1.4	0.02	DAMAGING	2.36	medium	DM?	Ataxia telangiectasia	0.0000577/7	5.36	D	Disease causing	2.36	-1.06	T	0.016	T
c.712A>G	p.Ile238Val	Missense	rs754275014	7	X	X	X					29.61	0	Class C0	3.536	0.041	benign	benign	CANCER	-1.31	0.64	TOLERATED	1.165	low	DM?	Colorectal cancer	0.0000165/2	3.18	N	Polymorphism	1.165	-0.909	T	0.005	T
c.717_720del	p.Phe239Leufs*15	FS	rs587782660	7				X			PMID: 30389154	.	.	.	.	.	.	.	.	.	.	.	.	.	DM	Ataxia telangiectasia	.	.	.	.	.	.	.	.	.
c.775C>T	p.Leu259Phe	Missense		7								114.69	0	Class C0	21.3	0.111		benign	PASSENGER/OTHER	-0.13	0.2	TOLERATED	2.015	medium				5.33	D		2.015	-0.612	T	0.252	T
c.838A>G	p.Ile280Val	Missense	rs764048041	7	X	X						29.61	0	Class C0	11.47	0.043	benign	benign	PASSENGER/OTHER	0.21	0.59	TOLERATED	0.755	neutral				5.33	N		0.755	-1.014	T	0.126	T
c.902-1G>T		Splice	rs1064793518		X	X	X					.	.	.	24.5	.	.	.	.	.	.	.	.	.	DM	Ataxia telangiectasia	.		.	.	.	.	.	.	.
c.905C>T	p.Ala302Val	Missense	rs778442248	8	X	X						106.71	35.62	Class C0	24.7	0.166	possibly damaging	possibly damaging	PASSENGER/OTHER	0.02	0.22	TOLERATED	2.045	medium				4.06	D		2.045	-0.654	T	0.284	T
c.998C>T	p.Ser333Phe	Missense	rs28904919	8	X	X			ALL	found in a homozygote child with acute leukemia, but without AT diagnosis	PMID: 12673804	115.24	85.89	Class C15	25.9	0.073	possibly damaging	benign	CANCER	-1.46	0.02	DAMAGING	2.175	medium	DM?	Colorectal cancer	0.00128/155	3.85	N	Polymorphism	2.175	-1.136	T	0.013	T
c.1009C>T	p.Arg337Cys	Missense	rs138398778						BC, PrC, lymphoma		LOVD; PMID: 19781682
c.1055T>A	p.Ile352Asn	Missense		8								29.61	132.88	Class C45	32	0.598	probably damaging	possibly damaging	PASSENGER/OTHER	-0.41	0	DAMAGING	2.16	medium				5.72	D		2.16	-0.092	T	0.431	T
c.1073A>G	p.Asn358Ser	Missense	rs149636614	9	X	X	X					195.29	2.75	Class C0	0.284	0.054	benign	benign	PASSENGER/OTHER	0.19	1	TOLERATED	0.235	neutral				1.03	N		0.235	-1.031	T	0.103	T
c.1073A>T	p.Asn358Ile	Missense		9								195.29	0	Class C0	14.27	0.126	benign	benign	PASSENGER/OTHER	0.16	0.17	TOLERATED	1.59	low				1.03	N		1.59	-1	T	0.152	T
c.1132A>G	p.Ser378Gly	Missense	rs587779811	9	X	X						223.27	0	Class C0	0.002	0.015	benign	benign	CANCER	-1.35	0.34	TOLERATED	-0.2	neutral	DM?	Breast Cancer	No data	-1	N	Polymorphism	-0.2	-0.906	T	0.004	T
c.1229T>C	p.Val410Ala	Missense	rs56128736	9	X	X	X	X	BD, AML		Coriell Institute (https://www.coriell.org/0/Sections/Search/Sample_Detail.aspx?Ref=GM13805&product=CC); PMID: 32300401	31.78	64.43	Class C25	23.2	0.264	benign	benign	CANCER	-1.43	0.01	DAMAGING	2.56	medium	DM?	Ocular telangiectasia	0.00216/262	5.07	D	Disease causing	2.56	-1.073	T	0.011	T
c.1236-3_1236-2delinsATTT		FS		10								.	.	.	.	.	.	.	.	.	.	.	.	.	.	.	.		.	.	.	.	.	.	.
c.1236dup	p.Leu413Alafs*17	FS		10
c.1368A>C	p.Leu456Phe	Missense		10								21.82	0	Class C0	23.1	0.251	probably damaging	probably damaging	PASSENGER/OTHER	0.97	0	DAMAGING	2.74	medium				-1.4	D		2.74	-0.671	T	0.258	T
c.1516G>T	p.Gly506Cys	Missense	rs587779816
c.1561_1562delAG	p.Glu522Ilefs*43	FS	rs587779817	10				X		This variant, also rported as ATM c.1564_1565delGA and c.1563_1564delAG , has been described in individuals with AT, breast cancer, gastric cancer, and an Lynch syndrome-related cancer	PMID: 23566627, PMID: 27988859, PMID: 26182300, PMID: 25980754				.	.	.	.	.	.	.	.	.	.					.		.	.	.	.	.
c.1579T>C	p.Phe527Leu	Missense	rs864622262	10	X	X						220.86	75.99	Class C0	22.1	0.338	benign	benign	PASSENGER/OTHER	0.22	0.43	TOLERATED	2.365	medium				6.17	D		2.365	-0.868	T	0.206	T
c.1595G>A	p.Cys532Tyr	Missense	rs35963548	10	X	X						220.86	75.99	Class C0	23.7	0.578	probably damaging	probably damaging	PASSENGER/OTHER	-0.54	0	DAMAGING	2.71	medium				6.17	D		2.71	0.061	D	0.538	D
c.1601C>G	p.Pro534Arg	Missense	rs587782212
c.1661C>T	p.Thr554Met	Missense	rs1060501694	11	X	X	X					155.72	0	Class C0	12.45	0.037	benign	benign	PASSENGER/OTHER	0.8	0.18	TOLERATED	0.98	low				3.81	N		0.98	-1.069	T	0.075	T
c.1703G>T	p.Arg568Ile	Missense	rs200381392	11	X	X						182.66	0	Class C0	15.26	0.111	benign	benign	PASSENGER/OTHER	0.99	0.2	TOLERATED	1.95	medium	DM?	Colorectal cancer	0.000140/17	2.84	N	Polymorphism	1.95	-1.004	T	0.115	T
c.1744T>C	p.Phe582Leu	Missense	rs2235006	11	X	X	X		Acute leukemia	found in a compound heterozygous 4 year old child with sporadic acute leukemia (c.1744T>C/c.5211G>C)	PMID: 12673804	154.81	4.86	Class C0	3.12	0.272	benign	benign	PASSENGER/OTHER	0.97	1	TOLERATED	0.69	neutral	DM?	Breast Cancer	0.000980/119	1.13	N	Polymorphism	0.69	-1.027	T	0.068	T
c.1888G>A	p.Val630Met	Missense	rs148191382	12	X	X						182.38	0	Class C0	21.3	0.151	possibly damaging	benign	CANCER	-1.3	0.16	TOLERATED	2.015	medium				5.75	N		2.015	-0.945	T	0.012	T
c.1910A>G	p.Gln637Arg	Missense	rs1565389611
c.2051A>G	p.Gln684Arg	Missense	rs772393149	13	X	X						135.19	13.17	Class C0	10.81	0.178	probably damaging	benign	PASSENGER/OTHER	0.1	0.11	TOLERATED	2.555	medium				2.31	N		2.555	-0.671	T	0.327	T
c.2071G>C	p.Asp691His	Missense	rs762394404	13	X	X						171.76	0	Class C0	19.73	0.171	benign	benign	PASSENGER/OTHER	0.16	0.05	DAMAGING	2.2	medium				4.2	N		2.2	-0.725	T	0.303	T
c.2159G>A	p.Arg720His	Missense	rs55830714	14	X	X	X		BC	Found in BC patients and healthy controls	PMID: 30287823	189.83	4.81	Class C0	22.8	0.153	possibly damaging	benign	PASSENGER/OTHER	0.26	0.08	TOLERATED	0.69	neutral	DM?	Breast Cancer	0.0000330/4	3.54	N	Polymorphism	0.69	-0.888	T	0.179	T
c.2289T>A	p.Phe763Leu	Missense	rs34231402	15	X	X	X					157.56	0	Class C0	16.81	0.12	benign	benign	PASSENGER/OTHER	0.07	0.68	TOLERATED	1.935	low				5.03	N		1.935	-0.878	T	0.24	T
c.2333A>G	p.Asn778Ser	Missense	rs587779820	15	X	X						125.34	0	Class C0	0.001	0.099	benign	benign	PASSENGER/OTHER	0.45	0.99	TOLERATED	0.93	low				-0.87	N		0.93	-1.024	T	0.152	T
c.2476A>C	p.Ile826Leu	Missense	rs587782397	17	X	X						152.56	4.86	Class C0	8.262	0.08	benign	benign	CANCER	-1.23	0.32	TOLERATED	2.2	medium	DM?	Chronic lymphocytic leukaemia	0.0000494/6	4.19	N	Polymorphism	2.2	-0.871	T	0.008	T
c.2553T>G	p.Asp851Glu	Missense	rs1064793513		X	X
c.2564T>C	p.Met855Thr	Missense	rs587779824		X	X
c.2655A>T	p.Leu885Phe	Missense	rs730881351	18	X	X						0	21.82	Class C15	25.5	0.556	probably damaging	probably damaging	CANCER	-0.92	0.01	DAMAGING	2.85	medium				3.57	D		2.85	-0.073	T	0.435	T
c.2689T>A	p.Phe897Ile	Missense	rs147122522	18	X	X						143.8	0	Class C0	9.477	0.069	benign	benign	PASSENGER/OTHER	-0.65	0.4	TOLERATED	1.935	low	DM?	Breast and/or gynecological cancer	0.0000247/3	-2.34	N	Polymorphism	1.935	-1.008	T	0.149	T
c.2741A>G	p.Asn914Ser	Missense	rs141947469	18	X	X						186.17	6.18	Class C0	0.001	0.062	benign	benign	PASSENGER/OTHER	-0.64	0.37	TOLERATED	0.56	neutral				-4.77	N		0.56	-0.999	T	0.1	T
c.2932T>C	p.Ser978Pro	Missense	rs139552233	20	X	X	X	X		compound heterozygote c.2932T > C; p.(Ser978Pro) c.8395-8404del10; no residual protein activity	PMID: 22649200	0	73.35	Class C65	26.8	0.874	probably damaging	probably damaging	CANCER	-1	0.01	DAMAGING	2.83	medium	DM?	Breast and/or Ovarian Cancer	0.00124/151	5.5	D	Disease causing	2.83	0.201	D	0.569	D
c.3016A>G	p.Met1006Val	Missense	rs139893395	20	X	X						238.68	0	Class C0	0.001	0.043	benign	benign	PASSENGER/OTHER	0.19	0.6	TOLERATED	-0.09	neutral				-5.53	N		-0.09	-1.012	T	0.097	T
c.3094A>G	p.Arg1032Gly	Missense		21								142.46	0	Class C0	1.091	0.163	benign	benign	PASSENGER/OTHER	-0.68	1	TOLERATED	-1.59	neutral				3.42	N		-1.59	-0.967	T	0.064	T
c.3113T>C	p.Val1038Ala	Missense		21								0	64.43	Class C55	25.5	0.644	possibly damaging	possibly damaging	CANCER	-1.57	0.12	TOLERATED	2.85	medium				5.43	D		2.85	0.127	D	0.537	D
c.3119T>C	p.Met1040Thr	Missense		21								126.8	8.93	Class C0	7.224	0.129	benign	benign	PASSENGER/OTHER	-0.74	0.34	TOLERATED	1.79	low				4.3	N		1.79	-0.887	T	0.244	T
c.3122C>T	p.Ala1041Val	Missense		21								118.37	35.6	Class C0	27	0.377	probably damaging	possibly damaging	CANCER	-0.98	0.05	DAMAGING	2.83	medium				4.51	D		2.83	0.231	D	0.488	T
c.3154G>C	p.Ala1052Pro	Missense		22								93.66	26.78	Class C0	23.1	0.372	possibly damaging	possibly damaging	PASSENGER/OTHER	0.03	0.07	TOLERATED	2.67	medium				4.72	D		2.67	-0.474	T	0.302	T
c.3244_3245insTG	p.His1082Leufs*28	FS	rs761486324	22								.	.	.	.	.	.	.	.	.	.	.	.	.	.	.	.	.	.	.	.	.	.	.	.
c.3275C>A	p.Ser1092*	NS	.	22					melanoma		PMID: 32325837
c.3284+1G>A		Splice	rs864622129									.	.	.	24.5	.	.	.	.	.	.	.	.	.	.	.	.		.	.	.	.	.	.	.
c.3304G>C	p.Gly1102Arg	Missense			X	X
c.3392T>G	p.Met1131Arg	Missense		23								10.12	90.56	Class C55	23.4	0.3	possibly damaging	benign	CANCER	-0.78	0.04	DAMAGING	2.42	medium				4.6	N		2.42	-0.386	T	0.289	T
c.3576G>A	p.Ser1135_Lys1195del58	Splice	rs587776551
c.3674A>G	p.Gln1225Arg	Missense
c.3704C>T	p.Pro1235Leu	Missense
c.3709A>T	p.Ile1237Phe	Missense		25								135.42	21.28	Class C0	15.39	0.023	benign	benign	PASSENGER/OTHER	-0.73	0.31	TOLERATED	2.48	medium				3.07	N		2.48	-0.993	T	0.141	T
c.3905G>T	p.Gly1302Val	Missense	rs761673223	26								224.86	44.64	Class C0	17.09	0.154	benign	benign	CANCER	-0.8	0.16	TOLERATED	1.87	low				-2.2	N		1.87	-0.942	T	0.169	T
c.3925G>A	p.Ala1309Thr	Missense	rs149711770	26	X	X	X		X	Found in 1/7051 breast cancer cases of a case-control study cohort	PMID: 30287823	182.38	0	Class C0	20.6	0.076	benign	benign	CANCER	-0.91	0.27	TOLERATED	2.67	medium	DM?			3.41	D		2.67	-0.828	T	0.191	T
c.3934A>G	p.Arg1312Gly	Missense	rs864622137
c.4049C>T	p.Thr1350Met	Missense	rs587781785		X	X	X			Found in 1/11241healthy controls and in 0/7051 bc cases (Momozawa 2018)	PMID: 30287823
c.4060C>A	p.Pro1354Thr	Missense	rs145119475	27	X	X						83.72	0	Class C0	14.83	0.057	benign	benign	PASSENGER/OTHER	0.09	0.41	TOLERATED	1.18	low				4.13	N		1.18	-1.02	T	0.067	T
c.4066A>G	p.Asn1356Asp	Missense	rs147600485	27	X	X						156.48	0	Class C0	0.024	0.124	benign	benign	PASSENGER/OTHER	0.2	0.9	TOLERATED	-0.075	neutral	DM	Breast Cancer	0.000140/17	-0.795	N	Polymorphism	-0.075	-1.017	T	0.091	T
c.4082A>G	p.Gln1361Arg	Missense	rs141921797	27	X	X						105.7	5.07	Class C0	10.29	0.137	benign	benign	CANCER	-0.78	0.3	TOLERATED	2.05	medium				5.79	N		2.05	-1.017	T	0.074	T
c.4306C>T	p.His1436Tyr	Missense	rs544891616	29	X	X						88.19	73.82	Class C15	25.4	0.166	possibly damaging	benign	CANCER	-1.36	0.14	TOLERATED	2.77	medium				3.25	D		2.77	-0.709	T	0.011	T
c.4324T>C	p.Tyr1442His	Missense	rs201666889	29	X	X	X					0	83.33	Class C65	27.3	0.733	probably damaging	probably damaging	CANCER	-0.92	0	DAMAGING	2.85	medium	DM?	Breast cancer	0.000420/51	5.36	D	Disease causing	2.85	0.03	D	0.507	D
c.4362A>C	p.Lys1454Asn	Missense	rs148993589	29	X	X	X					62.59	39.26	Class C0	15.75	0.102	benign	benign	PASSENGER/OTHER	0.06	0.08	TOLERATED	2.72	medium	DM?	Breast Cancer	0.000371/45	3.27	D	Disease causing	2.72	-0.564	T	0.31	T
c.4424A>G	p.Tyr1475Cys	Missense	rs34640941	29	X	X						108.83	140.68	Class C15	18.12	0.304	possibly damaging	benign	PASSENGER/OTHER	0.04	0.15	TOLERATED	1.95	medium	DM?	Colorectal cancer	0.000461/56	3.14	D	Disease causing	1.95	-0.743	T	0.226	T
c.4451delT	p.Met1484Argfs*15	FS	rs1555099760	30								.	.	.	.	.	.	.	.	.	.	.	.	.	DM	Breast cancer	.	.	.	.	.	.	.	.	.
c.4468A>G	p.Ser1490Gly	Missense	rs876658711	30	X	X						144.08	29.38	Class C0	24.2	0.259	possibly damaging	benign	PASSENGER/OTHER	0.09	0.13	TOLERATED	2.455	medium		Breast and/or gynecological cancer	0.000618/75	5.01	D	Disease causing	2.455	-0.74	T	0.216	T
c.4673C>T	p.Thr1558Met	Missense	rs587781712	31	X	X		X		AT patient, compound heterozygote c.4673C>T/c.5846A > G	PMID: 30279689	135.42	0	Class C0	22.9	0.068	benign	benign	CANCER	-1.28	0.08	TOLERATED	0.77	neutral				4.4	N		0.77	-1.077	T	0.006	T
c.4703A>G	p.His1568Arg	Missense	rs368830730	31	X	X	X					177.03	0	Class C0	11.88	0.054	benign	benign	CANCER	-1.27	0.35	TOLERATED	2.015	medium				3	N		2.015	-0.92	T	0.004	T
c.4709T>C	p.Val1570Ala	Missense	rs140856217	31	X	X	X					174.42	0	Class C0	8.671	0.152	benign	benign	CANCER	-1.16	0.76	TOLERATED	0.46	neutral	DM?	Breast Cancer	0.000486/59	4.16	N	Polymorphism	0.46	-0.921	T	0.003	T
c.4768C>T	p.Leu1590Phe	Missense	rs35962982	31	X	X						0	21.82	Class C15	32	0.482	probably damaging	probably damaging	CANCER	-1.5	0	DAMAGING	2.585	medium	DM?	Colorectal cancer	0.000206/25	5.31	D	Disease causing	2.585	0.029	D	0.528	D
c.4784A>G	p.Asn1595Ser	Missense	rs777812804	32	X	X						72.39	31.73	Class C0	14.96	0.12	benign	benign	CANCER	-1.35	0.47	TOLERATED	2.095	medium	DM			5.64	N		2.095	-0.781	T	0.176	T
c.4801A>G	p.Ser1601Gly	Missense	rs876660520	32								157.33	0	Class C0	17.8	0.168	benign	benign	CANCER	-1.41		Damaging due to stop	1.89	low				5.64	N		1.89	-0.806	T	0.265	T
c.4802G>A	p.Ser1601Asn	Missense	rs587782506	32	X	X						157.33	0	Class C0	18.24	0.096	benign	benign	CANCER	-1.29	0.3	TOLERATED	1.89	low				3.76	N		1.89	-0.944	T	0.18	T
c.4856G>A	p.Arg1619Lys	Missense	rs730881393	32	X	X						116.42	0	Class C0	14.04	0.203	benign	benign	CANCER	-1.98	0.94	TOLERATED	0.935	low				3.43	N		0.935	-0.906	T	0.161	T
c.4880A>G	p.Gln1627Arg	Missense		32								29.27	42.81	Class C0	27.1	0.529	probably damaging	probably damaging	CANCER	-1.5	0.01	DAMAGING	2.56	medium				5.55	D		2.56	0.019	D	0.497	T
c.5003T>A	p.Leu1668Gln	Missense		33								14.3	100.9	Class C55	22.7	0.546	possibly damaging	benign	CANCER	-2.44	0.21	TOLERATED	1.935	low				4.88	D		1.935	-0.371	T	0.374	T
c.5009C>T	p.Ala1670Val	Missense	rs375131360	34	X	X						106.71	35.62	Class C0	33	0.455	probably damaging	probably damaging	CANCER	-1.8	0.04	DAMAGING	2.56	medium				5.47	D		2.56	-0.155	T	0.55	D
c.5048T>C	p.Phe1683Ser	Missense		34								21.82	141.8	Class C55	28.9	0.537	probably damaging	probably damaging	CANCER	-1.46	0.01	DAMAGING	2.395	medium				5.2	D		2.395	-0.272	T	0.455	T
c.5227A>G	p.Thr1743Ala	Missense	rs758924620	35	X	X				a different substitution of the same AA alters protein functions: c.5228C>T; p.(Thr1743Ile)	PMID: 30549301 , PMID: 19431188	0	58.02	Class C55	18.66	0.636	possibly damaging	benign	CANCER	-1.53	0.19	TOLERATED	2.3	medium	DM?	Ataxia telangiectasia	0.0000247/3	4.9	D	Disease causing	2.3	-0.17	T	0.437	T
c.5273A>C	p.Asp1758Ala	Missense		35								112.66	52.86	Class C0	25.8	0.673	probably damaging	possibly damaging	CANCER	-1.82	0.03	DAMAGING	2.83	medium				4.8	D		2.83	0.132	D	0.622	D
c.5278A>G	p.Met1760Val	Missense	rs151327241	35	X	X						14.3	21.52	Class C0	14.75	0.267	benign	benign	PASSENGER/OTHER	0.24	0.29	TOLERATED	2.3	medium	DM?	Colorectal cancer	0.0000247/3	4.8	D	Disease causing	2.3	-0.779	T	0.215	T
c.5639C>T	p.Thr1880Met	Missense	rs587780628	37	X	X						129.31	59.13	Class C0	12.07	0.158	probably damaging	benign	CANCER	-2.29	0.01	DAMAGING	1.7	low				2.54	N		1.7	-0.828	T	0.245	T
c.5750G>C	p.Arg1917Thr	Missense	rs377289524	38	X	X			Familial BC		PMID: 29665859	0	70.97	Class C65	29.2	0.756	probably damaging	possibly damaging	CANCER	-2.88	0	DAMAGING	1.895	medium	DM	Ataxia telangiectasia	0.0000824/10	6.03	D	Disease causing	1.895	0.136	D	0.548	D
c.5821G>C	p.Val1941Leu	Missense	rs147187700	39	X	X		X?		ATM kinase reduced in a functional study on all missense variants identified in UK AT patients	PMID: 19431188	21.52	14.3	Class C0	24.5	0.548	possibly damaging	benign	CANCER	-2.37	0.04	DAMAGING	2.62	medium	DM	Ataxia telangiectasia	0.0000824/10	5.7	D	Disease causing	2.62	-0.119	T	0.551	D
c.5825C>T	p.Ala1942Val	Missense	rs730881394	39			X	X		found in compound heterozygous patients with AT and variant AT; no residual protein activity	PMID: 29665859 , PMID: 22649200 , PMID: 24090759	99.13	63.59	Class C0	34	0.674	probably damaging	probably damaging	CANCER	-2.73	0.01	DAMAGING	2.67	medium	DM	Ataxia telangiectasia	No data	5.7	D	Disease causing	2.67	0.356	D	0.693	D
c.5882A>G	p.Tyr1961Cys	Missense	rs56399311	39	X	X			CLL		PMID: 19431188	37.11	193.39	Class C45	28.3	0.611	probably damaging	probably damaging	CANCER	-1.39	0	DAMAGING	2.485	medium	DM	Ataxia telangiectasia	0.0000330/4	5.7	D	Disease causing	2.485	-1.166	T	0.025	T
c.5888A>G	p.Asp1963Gly	Missense		39					ALL	found in a patient with ALL and loss of heterozigosity	PMID: 9622061	48.73	67.77	Class C15	27.6	0.477	probably damaging	probably damaging	CANCER	-1.35	0.02	DAMAGING	2.515	medium				5.7	D		2.515	-1.083	T	0.024	T
c.5890A>G	p.Lys1964Glu	Missense	rs201963507	39	X	X			Suspected Lynch syndrome		PMID: 25980754	64.93	0	Class C0	17.81	0.207	benign	benign	CANCER	-1.18	0.32	TOLERATED	2.395	medium	DM?	Breast Cancer	0.000107/13	4.57	D	Disease causing	2.395	-0.659	T	0.006	T
c.5897G>A	p.Ser1966Asn	Missense		39								125.7	0	Class C0	5.413	0.07	benign	benign	CANCER	-1.2	0.5	TOLERATED	-1.175	neutral				-5.6	D		-1.175	-0.843	T	0.002	T
c.5975A>C	p.Lys1992Thr	Missense	rs150757822	40	X	X	X					113.55	50.83	Class C0	23.6	0.256	possibly damaging	benign	CANCER	-1.41	0.18	TOLERATED	2.535	medium	DM?	Pancreatic Cancer	0.000354/43	5.33	D	Disease causing	2.535	-0.99	T	0.019	T
c.5979_5983delTAAAG	p.Ser1993Argfs*23	FS	rs749049519	40					CLL		PMID: 25587027
c.5988A>T	p.Glu1996Asp	Missense		40								250.78	0	Class C0	16.05	0.187	benign	benign	CANCER	-1.37	0.7	TOLERATED	1.375	low				5.2	D		1.375	-0.804	T	0.004	T
c.6025T>C	p.Tyr2009His	Missense	rs199586999	41	X	X						21.61	81.43	Class C35	27.7	0.699	probably damaging	probably damaging	CANCER	-2.35	0	DAMAGING	2.62	medium				5.33	D		2.62	-1.184	T	0.046	T
c.6067G>A	p.Gly2023Arg	Missense	rs11212587	41	X	X	X	X			PMID: 27664052	60	97.3	Class C25	31	0.511	probably damaging	probably damaging	CANCER	-1.24	0.01	DAMAGING	2.565	medium	DM?	Breast Cancer	0.00157/191	5.33	D	Disease causing	2.565	-1.12	T	0.021	T
c.6127G>A	p.Gly2043Ser	Missense	rs767939328	42	X	X						112.66	2.75	Class C0	22.6	0.168	possibly damaging	benign	CANCER	-1.16	0.19	TOLERATED	2.135	medium		Breast Cancer	0.00000824/1	5.24	D	Disease causing	2.135	-0.626	T	0.006	T
c.6228delT	p.Leu2077Phefs*5	FS	rs786203008	43					Pancreatic cancer		PMID: 28767289	.	.	.	.	.	.	.	.	.	.	.	.	.	DM	Ataxia telangiectasia	.	.	.	.	.	.	.	.	.
c.6250T>G	p.Leu2084Val	Missense		43								112.44	1.01	Class C0	23.6	0.311	probably damaging	possibly damaging	CANCER	-1.65	0.05	DAMAGING	2.65	medium				3.75	D		2.65	-0.889	T	0.015	T
c.6746A>G	p.Asp2249Gly	Missense		46	X	X						66.42	50.15	Class C0	23.8	0.392	possibly damaging	possibly damaging	CANCER	-1	0.04	DAMAGING	2.3	medium				5.06	D		2.3	-0.54	T	0.311	T
c.6820G>A	p.Ala2274Thr	Missense	rs567060474	47	X	X			BC		PMID: 29665859	0	58.02	Class C55	34	0.524	probably damaging	probably damaging	CANCER	-0.94	0	DAMAGING	2.67	medium	DM?	Breast Cancer	0.000107/13	5.58	D	Disease causing	2.67	-0.032	T	0.508	D
c.6900G>C	p.Trp2300Cys	Missense
c.6919C>T	p.Leu2307Phe	Missense	rs56009889	47	X	X	X		CLL		PMID: 28652578	111.95	21.28	Class C0	31	0.395	probably damaging	probably damaging	CANCER	-1	0.05	DAMAGING	2.585	medium	DM?	Breast Cancer	0.00110/134	5.58	D	Disease causing	2.585	-0.159	T	0.452	T
c.7174C>T	p.Arg2392Trp	Missense	rs149827260	49	X	X						0	101.29	Class C65	35	0.683	probably damaging	probably damaging	CANCER	-1.05	0	DAMAGING	2.595	medium				3.77	D		2.595	-0.028	T	0.473	T
c.7187C>G	p.Thr2396Ser	Missense	rs370559102	49	X	X						120.6	6.18	Class C0	14.35	0.05	benign	benign	CANCER	-0.9	0.51	TOLERATED	1.32	low	DM?	Breast Cancer	0.000181/22	3.77	D	Favour polymorphism	1.32	-0.939	T	0.182	T
c.7340T>G	p.Leu2447Trp	Missense		50								171.76	59.78	Class C0	26.9	0.861	probably damaging	probably damaging	CANCER	-1.38	0.02	DAMAGING	2.535	medium				4.7	D		2.535	0.595	D	0.728	D
c.7390T>C	p.Cys2464Arg	Missense	rs55801750	50	X	X	X	X		12 year-old boy with compound heterozygous ATM variants (c.5056A>G and c.7390T>C, article Supplementary material) and diagnosed with atypical ataxia-telangiectasia (not mentioned in LOVD)	PMID: 27743838	223.96	13.27	Class C0	21.9	0.668	possibly damaging	benign	CANCER	-1.28	0.45	TOLERATED	2.555	medium	DM?	Breast Cancer	0.000568/69	4.7	D	Disease causing	2.555	-0.346	T	0.41	T
c.7475T>G	p.Leu2492Arg	Missense	rs56399857	50	X	X	X	X				21.82	96.69	Class C45	28.3	0.822	probably damaging	probably damaging	CANCER	-1.76	0.01	DAMAGING	2.565	medium	DM?	Chronic lymphocytic leukaemia	0.0000577/7	4.83	D	Disease causing	2.565	0.571	D	0.719	D
c.7592T>C	p.Met2531Thr	Missense	rs587781365	51	X	X						159.67	0	Class C0	9.586	0.196	benign	benign	CANCER	-1.31	1	TOLERATED	1.59	low	DM?	Breast Cancer	0.0000494/6	4.31	D	Disease causing	1.59	-0.87	T	0.249	T
c.7618G>A	p.Val2540Ile	Missense	rs35203200	51	X	X						89.28	0	Class C0	20.6	0.315	possibly damaging	benign	CANCER	-1.3	0.29	TOLERATED	1.555	low	DM?	Colorectal cancer	0.0000494/6	4.59	D	Disease causing	1.555	-0.55	T	0.338	T
c.7629+2T>C		Splice	rs786203059									.	.	.	24.9	0.474	.	.	.	.	.	.	.	.	.	.	.		.	.	.	.	.	.	.
c.7690G>T	p.Ala2564Ser	Missense		52								64.43	99.13	Class C15	22.5	0.392	possibly damaging	benign	CANCER	-1.37	0.2	TOLERATED	2.045	medium				5.28	D		2.045	-0.397	T	0.398	T
c.7691C>G	p.Ala2564Gly	Missense	rs775295535	52	X	X						64.43	60	Class C0	22.9	0.509	probably damaging	possibly damaging	CANCER	-1.41	0.07	TOLERATED	2.39	medium				5.28	D		2.39	0.31	D	0.629	D
c.7740A>C	p.Arg2580Ser	Missense	rs199915459		X	X			BC, Ovarian cancer, CLL		PMID: 26689913, PMID: 26976419, PMID: 28652578
c.7829_7830del	p.Arg2610Lysfs*2	FS		53			X					.	.	.	.	0.311	.	.	.	.	.	.	.	.	.	.	.	.	.	.	.	.	.	.	.
c.7844A>G	p.Gln2615Arg	Missense		53								109.54	0	Class C0	14.39	0.14	benign	benign	PASSENGER/OTHER	-0.69	0.57	TOLERATED	1.04	low				2.54	D		1.04	-0.97	T	0.211	T
c.7886_7890del	p.Ile2629Serfs*25	FS	rs1450394308	53	X	X	X	X		Reported in homozygous and compound heterozygous AT patients	PMID: 21459046, PMID: 23322442	.	.	.	.	.	.	.	.	.	.	.	.	.	.	.	.	.	.	.	.	.	.	.	.
c.7928-2A>T		Splice	rs864622610									.	.	.	24	.	.	.	.	.	.	.	.	.	.	.	.		.	.	.	.	.	.	.
c.8156G>A	p.Arg2719His	Missense	rs55982963	56	X	X	X					56.64	1.62	Class C0	34	0.454	probably damaging	probably damaging	PASSENGER/OTHER	-0.74	0.01	DAMAGING	0.455	medium	DM	Breast Cancer	0.000165/20	4.55	D	Disease causing	0.455	-0.133	T	0.421	T
c.8187A>C	p.Gln2729His	Missense	rs587781946	56	X	X						0	24.08	Class C15	26.2	0.869	probably damaging	probably damaging	CANCER	-1.99	0	DAMAGING	3.71	high	DM?	Prostate Cancer	0.0000330/4	4.64	D	Disease causing	3.71	0.854	D	0.841	D
c.8319_8323dupTGTCC	p.Pro2775Leufs*33	FS		57
c.8557A>G	p.Thr2853Ala	Missense
c.8560C>T	p.Arg2854Cys	Missense	rs201958469	58	X	X						42.81	154.23	Class C35	35	0.904	probably damaging	probably damaging	CANCER	-1.92	0	DAMAGING	3.4	medium	DM?	Breast Cancer	0.000181/22	5.54	D	Disease causing	3.4	0.573	D	0.707	D
c.8615A>C	p.His2872Pro	Missense		59						another SNV alterinf the same codon, His2872Leu, has been found in an AT patient (likely compound heterozygote)	PMID: 29155101	0	76.28	Class C65	27.4	0.969	probably damaging	probably damaging	CANCER	-3.47	0	DAMAGING	4.835	high				5.52	D		4.835	1.046	D	0.883	D
c.8617G>A	p.Val2873Ile	Missense	rs730881327	59	X	X						197.52	0	Class C0	19.24	0.287	benign	benign	CANCER	-2.61	0.45	TOLERATED	1.095	low				4.6	D		1.095	-0.697	T	0.307	T
c.8622G>C	p.Gln2874His	Missense		59								0	24.08	Class C15	23.2	0.348	possibly damaging	benign	CANCER	-2.63	0.07	TOLERATED	1.805	low				2.67	D		1.805	-0.759	T	0.324	T
c.8734A>G	p.Arg2912Gly	Missense	rs376676328	60	X	X			Familial BC, endometrial cancer, CRC	In vivo functional analyses: kinase activity partially impaired, without effect on protein expression , stability, radiosensitivity	PMID: 11505391, 12810666, 17166884, 21787400, 12673797, PMID: 27443514, PMID: 29922827, PMID: 17166884	0	125.13	Class C65	29.3	0.883	probably damaging	probably damaging	CANCER	-2.88	0	DAMAGING	3.345	medium	DM			5.42	D		3.345	0.706	D	0.756	D
c.8850+2dup		Splice													.	.	.	.	.	.	.	.	.	.					.		.	.	.	.	.
c.8920C>A	p.Pro2974Thr	Missense		62								228	7.09	Class C0	11.81	0.214	benign	benign	CANCER	-2.59	0.09	TOLERATED	1.87	low				5.52	D		1.87	-0.616	T	0.339	T
c.9008A>G	p.Asn3003Ser	Missense	rs144636562	63								0	46.24	Class C45	25.7	0.33	probably damaging	probably damaging	CANCER	-1.73	0.02	DAMAGING	2.36	medium	DM	Breast Cancer	0.00000824/1	5.22	D	Disease causing	2.36	-1.184	T	0.031	T
c.9031A>G	p.Met3011Val	Missense	rs372795527	63	X	X						14.3	21.52	Class C0	18.49	0.181	benign	benign	CANCER	-1.24	0.05	DAMAGING	1.79	low	DM	Breast Cancer	0.0000412/5	5.09	D	Disease causing	1.79	-0.91	T	0.008	T
