# Supplementary material for: Germline ATM variants predispose to melanoma: a joint analysis across the GenoMEL and MelaNostrum consortia
Source: Genet Med. 2021 Jul 14;23(11):2087–95. doi: 10.1038/s41436-021-01240-8 (PMC8553617; doi:10.1038/s41436-021-01240-8)
Supplement: Supplementary file 4 — Supplementary tableS4 [file 41436_2021_1240_MOESM4_ESM.xlsx]

## Sheet: Sheet1 (2)
Table S4. Controls included in this study for case-control comparison
Center	ID	Nucleotide base change	Amino Acid Change	Effect of the variant
NCI -USA	NCI_C6	c.68G>A	p.Arg23Gln	Missense
UNIGE-Italy	UNIGE_C12	c.370A>G	p.Ile124Val	Missense
NCI -USA	NCI_C59	c.401G>A	p.Gly134Asp	Missense
NCI -USA	NCI_C68	c.998C>T	p.Ser333Phe	Missense
NCI -USA	NCI_C16	c.1073A>G	p.Asn358Ser	Missense
UNIGE-Italy	UNIGE_C8	c.1229T>C	p.Val410Ala	Missense
NCI -USA	NCI_C13	c.1229T>C	p.Val410Ala	Missense
NCI -USA	NCI_C14	c.1229T>C	p.Val410Ala	Missense
NCI -USA	NCI_C22	c.1229T>C	p.Val410Ala	Missense
NCI -USA	NCI_C23	c.1229T>C	p.Val410Ala	Missense
NCI -USA	NCI_C27	c.1229T>C	p.Val410Ala	Missense
NCI -USA	NCI_C37	c.1229T>C	p.Val410Ala	Missense
NCI -USA	NCI_C48	c.1229T>C	p.Val410Ala	Missense
NCI -USA	NCI_C53	c.1229T>C	p.Val410Ala	Missense
NCI -USA	NCI_C56	c.1229T>C	p.Val410Ala	Missense
NCI -USA	NCI_C62	c.1229T>C	p.Val410Ala	Missense
NCI -USA	NCI_C67	c.1229T>C	p.Val410Ala	Missense
NCI -USA	NCI_C19	c.1271C>A	p.Pro424His	Missense
UNIGE-Italy	UNIGE_C15	c.1351C>T	p.Arg451Cys	Missense
UNIGE-Italy	UNIGE_C4	c.1516G>T	p.Gly506Cys	Missense
NCI -USA	NCI_C5	c.1703G>T	p.Arg568Ile	Missense
NCI -USA	NCI_C12	c.1703G>T	p.Arg568Ile	Missense
UNIGE-Italy	UNIGE_C3	c.1744T>C	p.Phe582Leu	Missense
NCI -USA	NCI_C45	c.1744T>C	p.Phe582Leu	Missense
NCI -USA	NCI_C73	c.1744T>C	p.Phe582Leu	Missense
UNIGE-Italy	UNIGE_C18	c.1826A>T	p.Glu609Val	Missense
NCI -USA	NCI_C70	c.1834C>T	p.Leu612Phe	Missense
NCI -USA	NCI_C57	c.1894G>A	p.Glu632Lys	Missense
NCI -USA	NCI_C57	c.2156C>T	p.Ser719Leu	Missense
NCI -USA	NCI_C60	c.2267C>T	p.Ala756Val	Missense
NCI -USA	NCI_C64	c.2494C>T	p.Arg832Cys	Missense
NCI -USA	NCI_C9	c.2557T>C	p.Ser853Pro	Missense
NCI -USA	NCI_C76	c.2738C>A	p.Thr913Asn	Missense
NCI -USA	NCI_C24	c.2921+1G>C		splice
UNIGE-Italy	UNIGE_C5	c.2932T>C	p.Ser978Pro	Missense
NCI -USA	NCI_C11	c.2932T>C	p.Ser978Pro	Missense
NCI -USA	NCI_C30	c.2932T>C	p.Ser978Pro	Missense
NCI -USA	NCI_C88	c.2932T>C	p.Ser978Pro	Missense
NCI -USA	NCI_C78	c.3016A>G	p.Met1006Val	Missense
NCI -USA	NCI_C44	c.3059C>T	p.Thr1020Ile	Missense
NCI -USA	NCI_C28	c.3120G>C	p.Met1040Ile	Missense
UNIGE-Italy	UNIGE_C14	c.3281A>G	p.Asn1094Ser	Missense
NCI -USA	NCI_C60	c.3608A>G	p.Tyr1203Cys	Missense
NCI -USA	NCI_C43	c.3676G>C	p.Asp1226His	Missense
NCI -USA	NCI_C66	c.3802delG	p.Val1268*	NS
UNIGE-Italy	UNIGE_C11	c.3832G>A	p.Asp1278Asn	Missense
NCI -USA	NCI_C20	c.3925G>A	p.Ala1309Thr	Missense
NCI -USA	NCI_C82	c.3925G>A	p.Ala1309Thr	Missense
NCI -USA	NCI_C89	c.3925G>A	p.Ala1309Thr	Missense
NCI -USA	NCI_C90	c.3925G>A	p.Ala1309Thr	Missense
NCI -USA	NCI_C93	c.3925G>A	p.Ala1309Thr	Missense
NCI -USA	NCI_C15	c.4058A>G	p.Glu1353Gly	Missense
NCI -USA	NCI_C41	c.4060C>A	p.Pro1354Thr	Missense
NCI -USA	NCI_C86	c.4109+1G>A		splice
NCI -USA	NCI_C34	c.4110-2delA		splice
NCI -USA	NCI_C47	c.4148C>T	p.Ser1383Leu	Missense
NCI -USA	NCI_C40	c.4324T>C	p.Tyr1442His	Missense
NCI -USA	NCI_C42	c.4324T>C	p.Tyr1442His	Missense
NCI -USA	NCI_C87	c.4324T>C	p.Tyr1442His	Missense
NCI -USA	NCI_C81	c.4362A>C	p.Lys1454Asn	Missense
NCI -USA	NCI_C85	c.4362A>C	p.Lys1454Asn	Missense
NCI -USA	NCI_C92	c.4362A>C	p.Lys1454Asn	Missense
NCI -USA	NCI_C8	c.4424A>G	p.Tyr1475Cys	Missense
NCI -USA	NCI_C17	c.4424A>G	p.Tyr1475Cys	Missense
NCI -USA	NCI_C18	c.4424A>G	p.Tyr1475Cys	Missense
NCI -USA	NCI_C58	c.4424A>G	p.Tyr1475Cys	Missense
NCI -USA	NCI_C74	c.4424A>G	p.Tyr1475Cys	Missense
NCI -USA	NCI_C91	c.4501G>T	p.Val1501Phe	Missense
UNIGE-Italy	UNIGE_C16	c.4673C>T	p.Thr1558Met	Missense
UNIGE-Italy	UNIGE_C17	c.4709T>C	p.Val1570Ala	Missense
NCI -USA	NCI_C21	c.4709T>C	p.Val1570Ala	Missense
NCI -USA	NCI_C25	c.4709T>C	p.Val1570Ala	Missense
NCI -USA	NCI_C31	c.4709T>C	p.Val1570Ala	Missense
NCI -USA	NCI_C71	c.4709T>C	p.Val1570Ala	Missense
NCI -USA	NCI_C75	c.4709T>C	p.Val1570Ala	Missense
NCI -USA	NCI_C3	c.4724G>A	p.Arg1575His	Missense
NCI -USA	NCI_C50	c.4724G>A	p.Arg1575His	Missense
NCI -USA	NCI_C84	c.4768C>T	p.Leu1590Phe	Missense
NCI -USA	NCI_C39	c.4802G>A	p.Ser1601Asn	Missense
NCI -USA	NCI_C80	c.5056A>G	p.Ile1686Val	Missense
UNIGE-Italy	UNIGE_C10	c.5080G>A	p.Ala1694Thr	Missense
UNIGE-Italy	UNIGE_C15	c.5185G>C	p.Val1729Leu	Missense
UNIGE-Italy	UNIGE_C7	c.5198C>T	p.Ala1733Val	Missense
NCI -USA	NCI_C57	c.5450G>A	p.Gly1817Glu	Missense
NCI -USA	NCI_C7	c.5821G>C	p.Val1941Leu	Missense
NCI -USA	NCI_C51	c.5821G>C	p.Val1941Leu	Missense
NCI -USA	NCI_C65	c.5821G>C	p.Val1941Leu	Missense
UNIGE-Italy	UNIGE_C9	c.5975A>C	p.Lys1992Thr	Missense
NCI -USA	NCI_C38	c.5975A>C	p.Lys1992Thr	Missense
UNIGE-Italy	UNIGE_C1	c.6067G>A	p.Gly2023Arg	Missense
UNIGE-Italy	UNIGE_C2	c.6067G>A	p.Gly2023Arg	Missense
NCI -USA	NCI_C4	c.6067G>A	p.Gly2023Arg	Missense
NCI -USA	NCI_C26	c.6067G>A	p.Gly2023Arg	Missense
NCI -USA	NCI_C29	c.6067G>A	p.Gly2023Arg	Missense
NCI -USA	NCI_C33	c.6067G>A	p.Gly2023Arg	Missense
NCI -USA	NCI_C46	c.6067G>A	p.Gly2023Arg	Missense
NCI -USA	NCI_C72	c.6067G>A	p.Gly2023Arg	Missense
NCI -USA	NCI_C83	c.6067G>A	p.Gly2023Arg	Missense
UNIGE-Italy	UNIGE_C13	c.6196C>T	p.Gln2066*	NS
UNIGE-Italy	UNIGE_C6	c.6288A>T	p.Glu2096Asp	Missense
NCI -USA	NCI_C61	c.6315G>C	p.Arg2105Ser	Missense
NCI -USA	NCI_C69	c.6330C>G	p.Asp2110Glu	Missense
NCI -USA	NCI_C49	c.6474G>A	p.Met2158Ile	Missense
NCI -USA	NCI_C41	c.6604T>G	p.Tyr2202Asp	Missense
NCI -USA	NCI_C10	c.6652A>C	p.Ser2218Arg	Missense
NCI -USA	NCI_C2	c.6820G>A	p.Ala2274Thr	Missense
NCI -USA	NCI_C3	c.6820G>A	p.Ala2274Thr	Missense
NCI -USA	NCI_C50	c.6820G>A	p.Ala2274Thr	Missense
NCI -USA	NCI_C79	c.6860G>C	p.Gly2287Ala	Missense
NCI -USA	NCI_C36	c.6919C>T	p.Leu2307Phe	Missense
NCI -USA	NCI_C63	c.7187C>G	p.Thr2396Ser	Missense
NCI -USA	NCI_C30	c.7299G>T	p.Gln2433His	Missense
NCI -USA	NCI_C32	c.7390T>C	p.Cys2464Arg	Missense
NCI -USA	NCI_C77	c.7525A>G	p.Met2509Val	Missense
NCI -USA	NCI_C57	c.7527G>A	p.Met2509Ile	Missense
NCI -USA	NCI_C52	c.7630-2A>C		splice
NCI -USA	NCI_C54	c.7919C>T	p.Thr2640Ile	Missense
NCI -USA	NCI_C55	c.7919C>T	p.Thr2640Ile	Missense
NCI -USA	NCI_C35	c.8734A>G	p.Arg2912Gly	Missense
NCI -USA	NCI_C1	c.8968G>A	p.Glu2990Lys	Missense
UNIGE-Italy	UNIGE_C12	c.9082G>A	p.Val3028Ile	Missense
LOF are indicated in italics
